# Supplementary material for: Alterations in Metabolome and Microbiome Associated with an Early Stress Stage in Male Wistar Rats: A Multi-Omics Approach
Source: Int J Mol Sci. 2021 Nov 29;22(23):12931. doi: 10.3390/ijms222312931 (PMC8657954; doi:10.3390/ijms222312931)
Supplement: Supplementary file 1 [file ijms-22-12931-s001.zip]

Archive with 1 entries (1 files):
- ijms-1463210-supplementary.pdf
